# Supplementary material for: In Vivo Microbial Coevolution Favors Host Protection and Plastic Downregulation of Immunity
Source: Mol Biol Evol. 2020 Nov 12;38(4):1330–8. doi: 10.1093/molbev/msaa292 (PMC8042738; doi:10.1093/molbev/msaa292)
Supplement: msaa292_Supplementary_Data [file msaa292_supplementary_data.zip]

Archive with 3 entries (3 files):
- Supplementary file 1.xlsx
- Supplementary file 2.xlsx
- Supplementary Table 1.docx
