# Supplementary material for: In Vivo Microbial Coevolution Favors Host Protection and Plastic Downregulation of Immunity
Source: Mol Biol Evol. 2020 Nov 12;38(4):1330–8. doi: 10.1093/molbev/msaa292 (PMC8042738; doi:10.1093/molbev/msaa292)
Supplement: msaa292_Supplementary_Data [file msaa292_supplementary_data.zip › Supplementary file 1.xlsx]

## Sheet: Supplementary file 1
target_id	mean_obs	ens_gene	ext_gene	pval	qval	test_stat	rss	degrees_free	var_obs	tech_var	sigma_sq	smooth_sigma_sq	final_sigma_sq	beta value	se_b
K12G11.3	10.0977	WBGene00010790	sodh-1	1.41e-07	0.00327667	27.7063	4.27549	1	0.475055	4.84e-05	0.475007	0.025867	0.475007	-1.26688	0.114678
F38E11.1	4.85917	WBGene00002012	hsp-12.3	5.66e-07	0.00438156	25.0232	8.19557	1	0.910618	0.0100902	0.900528	0.0561285	0.900528	-1.73623	0.181568
F21E9.3	6.26895	WBGene00017667	ttr-37	4.29e-07	0.00438156	25.5584	2.33533	1	0.259481	0.00192582	0.257555	0.0273588	0.257555	-0.930778	0.10094
Y40B10A.6	3.67523	WBGene00021491	comt-4	8.35e-07	0.00484457	24.2752	13.0473	1	1.4497	0.0420931	1.40761	0.113634	1.40761	-2.18368	0.239864
W05G11.6a.1	8.81386	WBGene00021043	pck-1	1.24e-06	0.00574444	23.5177	4.60471	1	0.511634	0.000175241	0.511459	0.0182868	0.511459	-1.29214	0.146739
C08B6.1a	6.57057	WBGene00007422	ugt-17	1.69e-06	0.0065321	22.92	1.36872	1	0.15208	0.00157941	0.1505	0.0235776	0.1505	-0.70717	0.0940886
C56A3.2a	8.00789	WBGene00008341	ttr-44	3.02e-06	0.00874662	21.8068	1.54076	1	0.171196	0.000199993	0.170996	0.0173492	0.170996	-0.740211	0.0924619
C56A3.2b	8.00789	WBGene00008341	ttr-44	3.02e-06	0.00874662	21.8068	1.54076	1	0.171196	0.000199993	0.170996	0.0173492	0.170996	-0.740211	0.0924619
C05E11.4	6.26474	WBGene00000133	amt-1	9.33e-06	0.00875234	19.6447	2.69617	1	0.299574	0.002075	0.297499	0.0274158	0.297499	0.964313	0.136276
T13C5.5.1	5.49198	WBGene00000245	bca-1	5.06e-06	0.00875234	20.8135	2.45825	1	0.273139	0.0195631	0.253576	0.0414245	0.253576	-0.943398	0.147963
Y105C5B.28b	9.84116	WBGene00001604	gln-3	5.81e-06	0.00875234	20.5507	1.48451	1	0.164945	0.000218178	0.164727	0.0235641	0.164727	0.720477	0.096641
W02D3.7	6.59862	WBGene00002257	lbp-5	4.4e-06	0.00875234	21.0807	1.40809	1	0.156455	0.00144205	0.155012	0.0232691	0.155012	-0.704752	0.0932772
B0272.4	5.83117	WBGene00007130	B0272.4	6.12e-06	0.00875234	20.4506	1.40246	1	0.155829	0.00280214	0.153027	0.0342583	0.153027	-0.71059	0.113147
C07A4.2	5.58188	WBGene00007397	C07A4.2	9.22e-06	0.00875234	19.6669	2.91829	1	0.324254	0.00467442	0.31958	0.0394046	0.31958	1.00343	0.14162
F02H6.5b	5.14162	WBGene00008538	sqrd-1	3.87e-06	0.00875234	21.3287	4.54863	1	0.505403	0.0297846	0.475618	0.0494826	0.475618	-1.27005	0.169439
K09A11.3	5.22244	WBGene00010706	cyp-14A2	5.87e-06	0.00875234	20.5298	1.9931	1	0.221455	0.00619322	0.215262	0.0476626	0.215262	-0.849536	0.13658
T04A8.5	5.6114	WBGene00011407	ppat-1	8.84e-06	0.00875234	19.7465	1.41903	1	0.15767	0.00389817	0.153772	0.0387575	0.153772	-0.71534	0.121384
T28F4.5.1	7.37266	WBGene00012140	T28F4.5	7.11e-06	0.00875234	20.1631	1.04012	1	0.115569	0.000892226	0.114677	0.018375	0.114677	-0.601678	0.0835667
T28F4.5.2	9.01678	WBGene00012140	T28F4.5	6.13e-06	0.00875234	20.446	1.09776	1	0.121973	0.000154165	0.121819	0.0189188	0.121819	-0.619459	0.0848083
W07A12.6	4.59166	WBGene00012323	oac-54	7.6e-06	0.00875234	20.0349	2.17911	1	0.242124	0.0117613	0.230362	0.0641114	0.230362	-0.906648	0.163312
ZC376.3	6.52978	WBGene00013875	ZC376.3	8.27e-06	0.00875234	19.8747	1.17092	1	0.130103	0.00144147	0.128661	0.0240419	0.128661	-0.638846	0.0945715
F41C3.3.1	8.2965	WBGene00018269	acs-11	7.68e-06	0.00875234	20.0149	1.68729	1	0.187477	0.000273159	0.187204	0.0174124	0.187204	-0.765062	0.105828
R11G11.14	5.41655	WBGene00020016	lipl-3	8.06e-06	0.00875234	19.9234	1.68405	1	0.187117	0.00427663	0.18284	0.0431654	0.18284	-0.77691	0.127928
T01B11.2a.1	7.28676	WBGene00020139	T01B11.2	5.65e-06	0.00875234	20.6037	3.45442	1	0.383825	0.0310049	0.35282	0.0186773	0.35282	-1.09947	0.14703
Y53G8B.2	5.96222	WBGene00021818	Y53G8B.2	9.43e-06	0.00875234	19.6238	1.2219	1	0.135767	0.00266176	0.133105	0.0318939	0.133105	-0.65946	0.109387
T20B3.1	7.23716	WBGene00011850	T20B3.1	1.16e-05	0.0103236	19.2335	1.08767	1	0.120852	0.000730744	0.120122	0.0188719	0.120122	-0.610425	0.0883532
K08F8.1a.2	8.64332	WBGene00010681	mak-1	1.21e-05	0.0104015	19.1471	0.501906	1	0.0557673	0.000209219	0.0555581	0.0178859	0.0555581	-0.434639	0.0824111
W02D3.5	7.90782	WBGene00002258	lbp-6	1.48e-05	0.011822	18.7665	0.719979	1	0.0799977	0.000370669	0.079627	0.0173958	0.079627	-0.498066	0.0809412
D2030.5	7.63416	WBGene00008415	mce-1	1.47e-05	0.011822	18.7819	0.974018	1	0.108224	0.000507243	0.107717	0.0177138	0.107717	-0.575412	0.0855191
Y69A2AR.5	6.08303	WBGene00022076	daao-1	1.74e-05	0.0134739	18.4526	0.990838	1	0.110093	0.00286726	0.107226	0.0299567	0.107226	-0.591681	0.106813
Y41E3.2	7.79554	WBGene00001066	dpy-4	1.82e-05	0.0136038	18.3718	2.39291	1	0.265879	0.000442766	0.265436	0.0174899	0.265436	0.898558	0.13682
C01G6.7	6.84495	WBGene00007228	acs-7	2.08e-05	0.0146205	18.1154	0.790505	1	0.0878339	0.000996662	0.0868372	0.020999	0.0868372	-0.519566	0.0883716
Y34D9A.11	5.04113	WBGene00021335	spp-23	2.04e-05	0.0146205	18.1523	4.54544	1	0.505049	0.00683767	0.498211	0.051757	0.498211	-1.23588	0.190651
T20G5.6.1	1.35865	WBGene00006783	unc-47	2.21e-05	0.014705	17.9994	42.5991	1	4.73324	0.700924	4.03232	1.19324	4.03232	-4.1036	0.865749
C03B1.13	6.44592	WBGene00015381	C03B1.13	2.22e-05	0.014705	17.9924	0.801516	1	0.0890573	0.00168412	0.0873732	0.0250498	0.0873732	-0.528837	0.0967416
C51E3.9a	5.3352	WBGene00008254	C51E3.9	2.38e-05	0.0152101	17.8569	1.49046	1	0.165607	0.00500694	0.1606	0.045073	0.1606	-0.719136	0.131545
T09H2.1	6.69035	WBGene00020386	cyp-34A4	2.43e-05	0.0152101	17.8224	1.03069	1	0.114521	0.00129461	0.113226	0.0223271	0.113226	0.586624	0.092295
ZK637.13	6.04418	WBGene00014030	glb-1	2.66e-05	0.0162347	17.6476	1.76722	1	0.196358	0.00276936	0.193589	0.0305532	0.193589	-0.766801	0.121915
F48D6.4b	7.67399	WBGene00018602	F48D6.4	2.89e-05	0.0172107	17.4872	0.947697	1	0.1053	0.000536173	0.104764	0.0176462	0.104764	-0.56061	0.0899969
D1037.2	7.4086	WBGene00004890	smp-2	3.09e-05	0.0179099	17.3634	0.710711	1	0.0789679	0.00062047	0.0783475	0.0182613	0.0783475	-0.486675	0.0827278
W06D12.3	7.2971	WBGene00001397	fat-5	3.28e-05	0.0185771	17.2466	5.83675	1	0.648528	0.000812054	0.647716	0.0186386	0.647716	-1.38777	0.22605
F28F8.2	6.15652	WBGene00009221	acs-2	3.37e-05	0.0185771	17.1945	33.4511	1	3.71679	0.00669143	3.7101	0.0288992	3.7101	-3.32045	0.54257
C02F12.5	4.10301	WBGene00015355	C02F12.5	3.44e-05	0.0185771	17.1565	2.94135	1	0.326816	0.0159863	0.31083	0.0855417	0.31083	-1.00374	0.190514
W03F9.4a.2	7.11952	WBGene00021002	W03F9.4	3.62e-05	0.0190801	17.0621	1.91738	1	0.213042	0.00114345	0.211898	0.0193939	0.211898	-0.793828	0.130761
F08C6.6	7.23552	WBGene00017244	apy-1	3.74e-05	0.0192833	16.9993	0.46952	1	0.0521689	0.000779437	0.0513895	0.0188785	0.0513895	-0.409768	0.0841396
F32D8.12a.1	6.68594	WBGene00009334	F32D8.12	4.34e-05	0.0201512	16.7158	0.837489	1	0.0930543	0.00132604	0.0917283	0.0223699	0.0917283	-0.5241	0.0914961
M05D6.6.1	4.66716	WBGene00010879	M05D6.6	4.04e-05	0.0201512	16.8508	20.3122	1	2.25691	0.241129	2.01578	0.0615788	2.01578	-2.57776	0.430122
Y43F8A.2	6.91912	WBGene00012809	Y43F8A.2	4.19e-05	0.0201512	16.7832	0.767463	1	0.0852736	0.00116695	0.0841067	0.0204909	0.0841067	0.502361	0.0878541
Y75B8A.4	6.31942	WBGene00013541	lonp-2	4.32e-05	0.0201512	16.7271	0.684692	1	0.0760769	0.00182727	0.0742496	0.0266808	0.0742496	-0.489309	0.0996662
F23D12.11	5.9678	WBGene00194674	F23D12.11	4.17e-05	0.0201512	16.7908	1.39932	1	0.15548	0.0028074	0.152672	0.0317993	0.152672	-0.67613	0.113233
F42A10.4a	8.81165	WBGene00001160	efk-1	4.5e-05	0.0203145	16.6475	1.14796	1	0.127551	0.000485387	0.127066	0.0182808	0.127066	-0.611409	0.103298
M176.4.2	7.75356	WBGene00010943	M176.4	4.55e-05	0.0203145	16.6261	0.934074	1	0.103786	0.000522794	0.103263	0.0175366	0.103263	-0.551382	0.0932789
R151.2a	6.29499	WBGene00020107	R151.2	4.72e-05	0.0206475	16.5591	4.73196	1	0.525774	0.0152221	0.510551	0.0270074	0.510551	-1.24008	0.210653
ZK550.6	8.09254	WBGene00014000	ZK550.6	4.88e-05	0.0209724	16.4941	0.596609	1	0.0662899	0.000297511	0.0659924	0.0173373	0.0659924	-0.44283	0.0808543
C01C10.3	7.67558	WBGene00015295	acl-12	5.27e-05	0.0222546	16.3468	1.06742	1	0.118602	0.000537263	0.118065	0.0176437	0.118065	-0.587512	0.101117
W04D2.1a	7.12174	WBGene00000228	atn-1	5.49e-05	0.0226994	16.2721	0.675782	1	0.0750869	0.00377792	0.071309	0.0193833	0.071309	0.473805	0.0917938
F46B3.5	3.91016	WBGene00001691	grd-2	5.58e-05	0.0226994	16.2416	3.33124	1	0.370137	0.0230711	0.347066	0.0962875	0.347066	1.0552	0.207956
F11G11.10.1	6.64497	WBGene00000606	col-17	5.7e-05	0.0227952	16.2007	2.97641	1	0.330713	0.0016841	0.329029	0.0227799	0.329029	0.979348	0.170089
D2089.5	6.2611	WBGene00001522	gbh-1	6.77e-05	0.0261867	15.8739	0.639356	1	0.0710396	0.00200477	0.0690348	0.0274653	0.0690348	-0.470865	0.101264
ZK430.8	7.20217	WBGene00022743	mlt-7	6.68e-05	0.0261867	15.9003	1.37425	1	0.152695	0.000792808	0.151902	0.0190181	0.151902	0.66301	0.117324
B0393.4	6.24938	WBGene00007169	B0393.4	7.17e-05	0.0263192	15.7649	1.25597	1	0.139553	0.00188751	0.137665	0.0276247	0.137665	0.632753	0.112923
ZK617.2	4.14602	WBGene00014009	lips-6	7.26e-05	0.0263192	15.7422	8.72007	1	0.968897	0.0311237	0.937773	0.0834118	0.937773	1.66678	0.297883
C14F11.1a.1	9.20781	WBGene00015778	got-2.2	7.07e-05	0.0263192	15.7922	2.27224	1	0.252471	0.000115404	0.252355	0.0196798	0.252355	-0.851376	0.15168
F15E6.2a	7.15079	WBGene00017483	lgc-22	7.07e-05	0.0263192	15.7923	0.499645	1	0.0555161	0.00112019	0.0543959	0.0192467	0.0543959	0.410314	0.0855728
F11E6.3.1	9.03794	WBGene00008707	F11E6.3	7.42e-05	0.0264884	15.7008	0.615298	1	0.0683664	0.00102415	0.0673423	0.018995	0.0673423	0.446785	0.0870085
K07A3.1a.1	7.87983	WBGene00001404	fbp-1	7.55e-05	0.0265298	15.6689	0.692571	1	0.0769523	0.000552929	0.0763994	0.0174151	0.0763994	-0.469291	0.0842576
F01G10.2	6.21357	WBGene00001157	ech-8	8.14e-05	0.0281933	15.5255	0.807313	1	0.0897015	0.00201399	0.0876875	0.0281141	0.0876875	-0.512126	0.102303
W05B2.1	8.74404	WBGene00000669	col-94	8.66e-05	0.0295482	15.4088	0.695216	1	0.0772462	0.000205002	0.0770412	0.0181087	0.0770412	0.468585	0.0855235
E01G4.6	7.47239	WBGene00008448	E01G4.6	9.34e-05	0.0305252	15.2658	3.80039	1	0.422266	0.000597306	0.421668	0.0180776	0.421668	1.09347	0.201394
C03G6.15	7.9009	WBGene00015400	cyp-35A2	9.21e-05	0.0305252	15.2919	0.394983	1	0.0438869	0.000372921	0.043514	0.0174003	0.043514	-0.366944	0.080948
K11D12.13	6.16001	WBGene00044535	K11D12.13	9.1e-05	0.0305252	15.3154	1.3247	1	0.147189	0.00219295	0.144996	0.028851	0.144996	-0.646016	0.118608
W05B2.6	8.63218	WBGene00000667	col-92	9.88e-05	0.0309703	15.1603	1.75685	1	0.195205	0.000221115	0.194984	0.0178637	0.194984	0.742394	0.137654
F38E11.2	4.96501	WBGene00002013	hsp-12.6	9.76e-05	0.0309703	15.1835	4.26504	1	0.473894	0.00925309	0.46464	0.0535279	0.46464	-1.15709	0.21423
K01C8.1.2	7.95818	WBGene00010456	K01C8.1	9.76e-05	0.0309703	15.182	0.374105	1	0.0415672	0.000356324	0.0412109	0.0173679	0.0412109	-0.35929	0.0809069
T01B11.4	6.40979	WBGene00020140	ant-1.4	0.000100388	0.0310613	15.1294	0.679633	1	0.0755148	0.00174824	0.0737666	0.0255036	0.0737666	0.469383	0.0976123
C09G5.4	7.37497	WBGene00000616	col-39	0.000114181	0.0348644	14.8864	1.4657	1	0.162855	0.000664963	0.162191	0.0183674	0.162191	0.675501	0.127465
C05D2.8	7.48526	WBGene00015469	C05D2.8	0.000118027	0.0355706	14.824	0.634851	1	0.070539	0.000546565	0.0699925	0.0180434	0.0699925	-0.444172	0.0841514
F41F3.4	9.07547	WBGene00000712	col-139	0.000122753	0.0356075	14.7499	1.1759	1	0.130655	0.000116766	0.130539	0.0191349	0.130539	0.60386	0.114952
VZK822L.1a.1	10.0074	WBGene00001398	fat-6	0.00012124	0.0356075	14.7733	0.83557	1	0.0928411	0.000396834	0.0924443	0.0250003	0.0924443	-0.509607	0.0977963
C47E12.6	4.40226	WBGene00008150	mam-2	0.000122189	0.0356075	14.7586	2.55372	1	0.283747	0.0146565	0.26909	0.0717829	0.26909	0.892569	0.175014
F38A3.1	9.02688	WBGene00000657	col-81	0.000125556	0.0359712	14.7073	1.4934	1	0.165933	0.000115802	0.165817	0.0189549	0.165817	0.680096	0.129821
C52D10.11	5.70521	WBGene00001460	flp-17	0.000129334	0.0361604	14.6515	1.01412	1	0.112681	0.00341863	0.109262	0.0367634	0.109262	0.566221	0.117808
Y39B6A.25	5.54151	WBGene00012684	Y39B6A.25	0.000128371	0.0361604	14.6655	0.821382	1	0.0912646	0.00439386	0.0868708	0.0403032	0.0868708	0.532194	0.124295
T02E1.5a.1	7.39503	WBGene00000967	dhs-3	0.000137786	0.0370259	14.5322	0.643056	1	0.0714507	0.000583765	0.0708669	0.0183033	0.0708669	-0.445129	0.0859381
F25H8.5b	5.50133	WBGene00001113	dur-1	0.000142646	0.0370259	14.4669	0.868231	1	0.0964701	0.00546604	0.0910041	0.0412115	0.0910041	0.543262	0.127211
T07C4.9b.1	6.74708	WBGene00003589	nex-2	0.000143598	0.0370259	14.4543	1.02218	1	0.113576	0.02816	0.0854156	0.0217998	0.0854156	-0.588539	0.137572
F40G12.5	3.38883	WBGene00009600	F40G12.5	0.000141355	0.0370259	14.484	6.40928	1	0.712142	0.0431428	0.669	0.145592	0.669	-1.40428	0.271964
Y57A10C.6	7.93157	WBGene00013284	daf-22	0.000143415	0.0370259	14.4567	0.461577	1	0.0512864	0.000364718	0.0509216	0.0173815	0.0509216	-0.381561	0.0809247
C50C3.2	6.31001	WBGene00016800	C50C3.2	0.00014172	0.0370259	14.4791	1.40085	1	0.15565	0.00204292	0.153607	0.0268063	0.153607	0.656466	0.127177
H05L03.3.1	5.8736	WBGene00019160	crf-1	0.000140347	0.0370259	14.4975	0.992844	1	0.110316	0.00742658	0.102889	0.0334644	0.102889	0.56125	0.119957
F58A6.1.1	5.98786	WBGene00019022	F58A6.1	0.000152596	0.0389135	14.3399	1.49572	1	0.166191	0.0135865	0.152605	0.0314628	0.152605	-0.676902	0.132331
C25G4.6	7.16311	WBGene00007733	smz-1	0.000156522	0.0394811	14.2921	0.584059	1	0.0648955	0.000763017	0.0641325	0.0191904	0.0641325	0.423443	0.0846364
C35C5.8a	5.99295	WBGene00007957	C35C5.8	0.000160728	0.0398052	14.2422	1.31907	1	0.146563	0.00267324	0.14389	0.0313784	0.14389	-0.634718	0.12488
C35B1.5	6.53441	WBGene00016435	C35B1.5	0.000161719	0.0398052	14.2306	1.29397	1	0.143774	0.00155413	0.14222	0.0239884	0.14222	-0.628538	0.123758
C08E8.10	3.36381	WBGene00077692	C08E8.10	0.000162953	0.0398052	14.2163	5.93856	1	0.65984	0.0548891	0.604951	0.148981	0.604951	1.35136	0.276001
M02F4.8.1	6.40909	WBGene00000175	aqp-7	0.000166154	0.0401642	14.1797	0.66233	1	0.0735922	0.0104524	0.0631398	0.0255126	0.0631398	-0.475508	0.114073
T04G9.2	3.91339	WBGene00003534	nas-15	0.000190344	0.0418244	13.9241	3.60599	1	0.400666	0.0257457	0.37492	0.0960869	0.37492	1.0444	0.210329
C04G2.9	7.87489	WBGene00007308	C04G2.9	0.000180378	0.0418244	14.0252	0.47839	1	0.0531544	0.000385618	0.0527688	0.0174188	0.0527688	0.383637	0.0809872
F08B12.4a	7.95982	WBGene00008572	F08B12.4	0.000192201	0.0418244	13.9058	0.325933	1	0.0362148	0.000191167	0.0360236	0.0173672	0.0360236	-0.331713	0.0804979
F08B12.4b.1	7.95982	WBGene00008572	F08B12.4	0.000192201	0.0418244	13.9058	0.325933	1	0.0362148	0.000191167	0.0360236	0.0173672	0.0360236	-0.331713	0.0804979
F47B8.10	6.09241	WBGene00009811	F47B8.10	0.000190415	0.0418244	13.9234	0.711298	1	0.0790331	0.00289022	0.0761428	0.0298165	0.0761428	0.473538	0.10664
F57F5.1	10.8631	WBGene00010204	F57F5.1	0.000184976	0.0418244	13.9779	0.717556	1	0.0797284	2.13e-05	0.0797071	0.0362982	0.0797071	-0.487575	0.11589
Y38F1A.6.1	7.69342	WBGene00012608	hphd-1	0.000192296	0.0418244	13.9049	0.752483	1	0.0836093	0.00865201	0.0749572	0.0176164	0.0749572	-0.478569	0.0994848
F21C10.10.1	6.20176	WBGene00017659	F21C10.10	0.000192847	0.0418244	13.8995	4.72636	1	0.525151	0.00668049	0.518471	0.0282763	0.518471	-1.19496	0.240471
F33D4.6c	5.08285	WBGene00017998	F33D4.6	0.000176814	0.0418244	14.0627	4.88576	1	0.542862	0.0361809	0.506682	0.0508076	0.506682	1.21813	0.242506
K07E1.1.2	6.45382	WBGene00019489	K07E1.1	0.000175781	0.0418244	14.0737	0.771837	1	0.0857597	0.00212478	0.0836349	0.0249521	0.0836349	0.484735	0.0974901
K11G12.5.1	7.45672	WBGene00019656	slc-25A10	0.000179632	0.0418244	14.033	0.390497	1	0.0433886	0.000559646	0.042829	0.0181206	0.042829	-0.35582	0.0823542
C53A3.2	5.28945	WBGene00016892	C53A3.2	0.00019465	0.0418246	13.882	1.67676	1	0.186306	0.00653909	0.179767	0.0461349	0.179767	0.711545	0.143355
ZK783.6	4.56011	WBGene00044448	ZK783.6	0.000196824	0.0419036	13.8612	1.85843	1	0.206492	0.0100262	0.196466	0.0652553	0.196466	0.75536	0.162466
ZK1251.2b	5.20072	WBGene00002090	ins-7	0.000202903	0.0428051	13.804	1.61345	1	0.179272	0.00701407	0.172258	0.0481531	0.172258	-0.697095	0.141173
H40L08.2a	5.59791	WBGene00014793	H40L08.2	0.000208605	0.0435189	13.7519	1.4532	1	0.161467	0.00786643	0.1536	0.0390521	0.1536	0.661005	0.134328
K11D12.4	6.29278	WBGene00019644	cpt-4	0.000210037	0.0435189	13.7391	0.986504	1	0.109612	0.00186163	0.10775	0.0270372	0.10775	-0.544502	0.110747
T25G12.7	7.08653	WBGene00000993	dhs-30	0.000216099	0.043962	13.6857	1.22601	1	0.136224	0.000846265	0.135378	0.0195561	0.135378	-0.606474	0.123792
C03C11.2	4.99452	WBGene00001483	fog-3	0.000217859	0.043962	13.6704	0.99685	1	0.110761	0.00683222	0.103929	0.0528339	0.103929	0.581169	0.143804
F35E2.5	4.84133	WBGene00009412	F35E2.5	0.000217188	0.043962	13.6762	1.53226	1	0.170251	0.00901765	0.161234	0.0565889	0.161234	0.685779	0.15122
K11E8.1i.2	2.05856	WBGene00006779	unc-43	0.000225442	0.0448411	13.6062	25.8872	1	2.87636	0.587813	2.28854	0.558793	2.28854	2.86423	0.670889
JC8.14	7.95736	WBGene00044737	ttr-45	0.00022608	0.0448411	13.6009	0.762574	1	0.0847304	0.000381923	0.0843485	0.0173683	0.0843485	-0.477626	0.0980449
F38A3.2	7.78459	WBGene00004300	ram-2	0.000230865	0.0454021	13.5616	0.910226	1	0.101136	0.000498379	0.100638	0.0175015	0.100638	0.521475	0.107328
F10D2.9	5.87715	WBGene00001399	fat-7	0.000238851	0.0454083	13.4977	2.63043	1	0.29227	0.00292141	0.289349	0.0333991	0.289349	-0.885525	0.183036
C05E4.9a.1	10.6955	WBGene00001564	icl-1	0.000243403	0.0454083	13.4623	5.23484	1	0.581649	3.83e-05	0.581611	0.0334624	0.581611	-1.24846	0.258669
F56F4.5	6.51386	WBGene00003878	pept-3	0.000244594	0.0454083	13.4532	0.572828	1	0.0636476	0.00156363	0.0620839	0.024228	0.0620839	0.419324	0.0951382
F09C8.1	5.68406	WBGene00008621	F09C8.1	0.000238084	0.0454083	13.5038	2.7829	1	0.309211	0.00345185	0.305759	0.0372041	0.305759	-0.910921	0.188209
K10H10.2.1	6.22033	WBGene00010759	cysl-2	0.000242489	0.0454083	13.4694	3.69156	1	0.410173	0.0239517	0.386221	0.0280214	0.386221	-1.04853	0.217142
C14F11.4a	6.49404	WBGene00015780	C14F11.4	0.000244551	0.0454083	13.4535	0.482463	1	0.053607	0.00160869	0.0519983	0.0244633	0.0519983	0.394679	0.0956218
F57B9.1.3	6.18495	WBGene00018996	F57B9.1	0.000240673	0.0454083	13.4835	0.667791	1	0.074199	0.00769579	0.0665033	0.0285075	0.0665033	-0.466103	0.113424
VZK822L.1c.1	3.6769	WBGene00001398	fat-6	0.000254433	0.0463287	13.3792	4.44166	1	0.493517	0.103727	0.38979	0.113487	0.38979	-1.18999	0.286587
F14H3.10	4.15698	WBGene00008829	cyp-35D1	0.000255541	0.0463287	13.371	1.80551	1	0.200613	0.016583	0.18403	0.0828808	0.18403	-0.76682	0.188481
F42A10.7	6.46924	WBGene00018343	F42A10.7	0.000254124	0.0463287	13.3815	1.38598	1	0.153998	0.00164798	0.15235	0.0247629	0.15235	-0.641499	0.133637
F30B5.1	7.49889	WBGene00001074	dpy-13	0.000262313	0.0469817	13.322	1.76595	1	0.196217	0.000624096	0.195593	0.0180081	0.195593	0.723364	0.151297
F36H12.10	5.83934	WBGene00018124	F36H12.10	0.000263191	0.0469817	13.3157	0.953628	1	0.105959	0.00590004	0.100059	0.0341034	0.100059	0.535501	0.11828
C49C3.1	6.20225	WBGene00004908	snf-9	0.000268524	0.0475678	13.2781	0.549642	1	0.0610713	0.0024236	0.0586477	0.0282696	0.0586477	0.420929	0.103342
C49A9.2.1	6.61779	WBGene00016756	C49A9.2	0.000272863	0.0476094	13.2481	0.478927	1	0.0532141	0.00285963	0.0503545	0.0230637	0.0503545	-0.391789	0.0959325
C55B7.4a	6.51835	WBGene00016943	acdh-1	0.000271731	0.0476094	13.2558	1.24214	1	0.138016	0.0015378	0.136478	0.0241753	0.136478	-0.605966	0.12731
B0272.3	7.48342	WBGene00007129	B0272.3	0.000281309	0.0487169	13.1909	0.421391	1	0.0468212	0.000541556	0.0462797	0.0180482	0.0462797	-0.357751	0.0821958
