# Supplementary material for: In Vivo Microbial Coevolution Favors Host Protection and Plastic Downregulation of Immunity
Source: Mol Biol Evol. 2020 Nov 12;38(4):1330–8. doi: 10.1093/molbev/msaa292 (PMC8042738; doi:10.1093/molbev/msaa292)
Supplement: msaa292_Supplementary_Data [file msaa292_supplementary_data.zip › Supplementary file 2.xlsx]

## Sheet: Supplementary file 2
source	term_name	term_id	adjusted_p_value	negative_log10_of_adjusted_p_value	term_size	query_size	intersection_size	effective_domain_size	intersections
GO:MF	oxidoreductase activity	GO:0016491	1.49593e-06	5.82509	558	96	22	10428	K12G11.3,F02H6.5B,K09A11.3,Y69A2AR.5,T09H2.1,W06D12.3,F32D8.12A.1,ZK550.6,D2089.5,ZK430.8,F01G10.2,C03G6.15,VZK822L.1A.1,T02E1.5A.1,Y38F1A.6.1,K07E1.1.2,T25G12.7,F10D2.9,F57B9.1.3,F14H3.10,C55B7.4A,B0272.3
GO:MF	cofactor binding	GO:0048037	3.84021e-05	4.41565	420	96	17	10428	F02H6.5B,K09A11.3,T04A8.5,T01B11.2A.1,Y69A2AR.5,T09H2.1,ZK637.13,F32D8.12A.1,ZK550.6,ZK430.8,C14F11.1A.1,C03G6.15,K10H10.2.1,F57B9.1.3,F14H3.10,C55B7.4A,B0272.3
GO:MF	catalytic activity	GO:0003824	5.59925e-05	4.25187	4220	96	63	10428	K12G11.3,Y40B10A.6,W05G11.6A.1,C08B6.1A,T13C5.5.1,Y105C5B.28B,B0272.4,F02H6.5B,K09A11.3,T04A8.5,W07A12.6,ZC376.3,F41C3.3.1,R11G11.14,T01B11.2A.1,Y53G8B.2,T20B3.1,K08F8.1A.2,D2030.5,Y69A2AR.5,C01G6.7,T09H2.1,W06D12.3,F28F8.2,W03F9.4A.2,F08C6.6,F32D8.12A.1,Y75B8A.4,F42A10.4A,M176.4.2,R151.2A,ZK550.6,C01C10.3,F46B3.5,D2089.5,ZK430.8,ZK617.2,C14F11.1A.1,K07A3.1A.1,F01G10.2,C03G6.15,K01C8.1.2,VZK822L.…
GO:MF	iron ion binding	GO:0005506	0.000112648	3.94828	119	96	9	10428	K09A11.3,T09H2.1,ZK637.13,W06D12.3,D2089.5,C03G6.15,VZK822L.1A.1,F10D2.9,F14H3.10
GO:MF	oxidoreductase activity, acting on paired donors, with incorporation or reduction of molecular oxygen	GO:0016705	0.00018879	3.72402	130	96	9	10428	K09A11.3,T09H2.1,W06D12.3,ZK550.6,D2089.5,C03G6.15,VZK822L.1A.1,F10D2.9,F14H3.10
GO:MF	alcohol dehydrogenase (NAD) activity	GO:0004022	0.000543504	3.2648	6	96	3	10428	K12G11.3,T02E1.5A.1,Y38F1A.6.1
GO:MF	oxidoreductase activity, acting on paired donors, with oxidation of a pair of donors resulting in the reduction of molecular oxygen to two molecules of water	GO:0016717	0.000543504	3.2648	6	96	3	10428	W06D12.3,VZK822L.1A.1,F10D2.9
GO:MF	stearoyl-CoA 9-desaturase activity	GO:0004768	0.000543504	3.2648	6	96	3	10428	W06D12.3,VZK822L.1A.1,F10D2.9
GO:MF	acyl-CoA desaturase activity	GO:0016215	0.000543504	3.2648	6	96	3	10428	W06D12.3,VZK822L.1A.1,F10D2.9
GO:MF	oxidoreductase activity, acting on the CH-OH group of donors, NAD or NADP as acceptor	GO:0016616	0.000636128	3.19646	62	96	6	10428	K12G11.3,F32D8.12A.1,F01G10.2,T02E1.5A.1,Y38F1A.6.1,B0272.3
GO:MF	coenzyme binding	GO:0050662	0.000636128	3.19646	209	96	10	10428	F02H6.5B,T01B11.2A.1,Y69A2AR.5,F32D8.12A.1,ZK550.6,C14F11.1A.1,K10H10.2.1,F57B9.1.3,C55B7.4A,B0272.3
GO:MF	oxidoreductase activity, acting on CH-OH group of donors	GO:0016614	0.000832529	3.0796	66	96	6	10428	K12G11.3,F32D8.12A.1,F01G10.2,T02E1.5A.1,Y38F1A.6.1,B0272.3
GO:MF	O-acyltransferase activity	GO:0008374	0.00110293	2.95745	22	96	4	10428	T20B3.1,W03F9.4A.2,C01C10.3,K11D12.4
GO:MF	calmodulin-dependent protein kinase activity	GO:0004683	0.00190486	2.72014	10	96	3	10428	K08F8.1A.2,F42A10.4A,K11E8.1I.2
GO:MF	carnitine O-acyltransferase activity	GO:0016406	0.00190486	2.72014	10	96	3	10428	T20B3.1,W03F9.4A.2,K11D12.4
GO:MF	calcium-dependent protein kinase activity	GO:0010857	0.0159901	1.79615	5	96	2	10428	K08F8.1A.2,K11E8.1I.2
GO:MF	calcium-dependent protein serine/threonine kinase activity	GO:0009931	0.0159901	1.79615	5	96	2	10428	K08F8.1A.2,K11E8.1I.2
GO:MF	structural constituent of cuticle	GO:0042302	0.0163138	1.78745	168	96	7	10428	Y41E3.2,W05B2.1,C09G5.4,F41F3.4,F38A3.1,F38A3.2,F30B5.1
GO:MF	lyase activity	GO:0016829	0.0176218	1.75395	129	96	6	10428	W05G11.6A.1,T13C5.5.1,T01B11.2A.1,K01C8.1.2,C05E4.9A.1,K10H10.2.1
GO:MF	secondary active monocarboxylate transmembrane transporter activity	GO:0015355	0.0176218	1.75395	6	96	2	10428	T20G5.6.1,C49C3.1
GO:MF	gamma-aminobutyric acid transmembrane transporter activity	GO:0015185	0.0176218	1.75395	6	96	2	10428	T20G5.6.1,C49C3.1
GO:MF	transferase activity, transferring acyl groups	GO:0016746	0.0176218	1.75395	229	96	8	10428	W07A12.6,Y53G8B.2,T20B3.1,W03F9.4A.2,C01C10.3,Y57A10C.6,K11D12.4,C05E4.9A.1
GO:MF	oxidoreductase activity, acting on the CH-NH2 group of donors, oxygen as acceptor	GO:0016641	0.0176218	1.75395	6	96	2	10428	Y69A2AR.5,F57B9.1.3
GO:MF	carnitine O-palmitoyltransferase activity	GO:0004095	0.0216931	1.66368	7	96	2	10428	W03F9.4A.2,K11D12.4
GO:MF	amino acid:cation symporter activity	GO:0005416	0.0216931	1.66368	7	96	2	10428	T20G5.6.1,C49C3.1
GO:MF	O-palmitoyltransferase activity	GO:0016416	0.0216931	1.66368	7	96	2	10428	W03F9.4A.2,K11D12.4
GO:MF	transferase activity, transferring acyl groups other than amino-acyl groups	GO:0016747	0.0264294	1.57791	198	96	7	10428	W07A12.6,Y53G8B.2,T20B3.1,W03F9.4A.2,C01C10.3,Y57A10C.6,K11D12.4
GO:MF	FAD binding	GO:0071949	0.0264294	1.57791	29	96	3	10428	F02H6.5B,Y69A2AR.5,F32D8.12A.1
GO:MF	solute:proton symporter activity	GO:0015295	0.0264294	1.57791	8	96	2	10428	T20G5.6.1,F56F4.5
GO:MF	3-hydroxyacyl-CoA dehydrogenase activity	GO:0003857	0.0318449	1.49696	9	96	2	10428	F01G10.2,B0272.3
GO:MF	heme binding	GO:0020037	0.0321682	1.49257	155	96	6	10428	K09A11.3,T09H2.1,ZK637.13,ZK430.8,C03G6.15,F14H3.10
GO:MF	tetrapyrrole binding	GO:0046906	0.0332072	1.47877	157	96	6	10428	K09A11.3,T09H2.1,ZK637.13,ZK430.8,C03G6.15,F14H3.10
GO:MF	oxidoreductase activity, acting on the CH-NH2 group of donors	GO:0016638	0.0359709	1.44405	10	96	2	10428	Y69A2AR.5,F57B9.1.3
GO:MF	secondary active transmembrane transporter activity	GO:0015291	0.0445957	1.35071	118	96	5	10428	T20G5.6.1,T01B11.4,K11G12.5.1,F56F4.5,C49C3.1
GO:MF	flavin adenine dinucleotide binding	GO:0050660	0.0456327	1.34072	75	96	4	10428	F02H6.5B,Y69A2AR.5,F32D8.12A.1,C55B7.4A
GO:MF	vitamin binding	GO:0019842	0.0456327	1.34072	75	96	4	10428	T01B11.2A.1,ZK550.6,C14F11.1A.1,K10H10.2.1
GO:MF	solute:cation symporter activity	GO:0015294	0.0484728	1.3145	43	96	3	10428	T20G5.6.1,F56F4.5,C49C3.1
GO:MF	amidophosphoribosyltransferase activity	GO:0004044	0.0484728	1.3145	1	96	1	10428	T04A8.5
GO:MF	gamma-aminobutyric acid:proton symporter activity	GO:0015495	0.0484728	1.3145	1	96	1	10428	T20G5.6.1
GO:MF	oxaloacetate transmembrane transporter activity	GO:0015131	0.0484728	1.3145	1	96	1	10428	K11G12.5.1
GO:MF	thiosulfate transmembrane transporter activity	GO:0015117	0.0484728	1.3145	1	96	1	10428	K11G12.5.1
GO:MF	monocarboxylic acid transmembrane transporter activity	GO:0008028	0.0484728	1.3145	16	96	2	10428	T20G5.6.1,C49C3.1
GO:MF	oxidoreductase activity, acting on paired donors, with incorporation or reduction of molecular oxygen, reduced flavin or flavoprotein as one donor, and incorporation of one atom of oxygen	GO:0016712	0.0484728	1.3145	41	96	3	10428	T09H2.1,C03G6.15,F14H3.10
GO:MF	isocitrate lyase activity	GO:0004451	0.0484728	1.3145	1	96	1	10428	C05E4.9A.1
GO:MF	oxidoreductase activity, acting on the CH-OH group of donors, cytochrome as acceptor	GO:0016898	0.0484728	1.3145	1	96	1	10428	F32D8.12A.1
GO:MF	proton channel activity	GO:0015252	0.0484728	1.3145	1	96	1	10428	F56F4.5
GO:MF	calmodulin binding	GO:0005516	0.0484728	1.3145	45	96	3	10428	K08F8.1A.2,F42A10.4A,K11E8.1I.2
GO:MF	propanoyl-CoA C-acyltransferase activity	GO:0033814	0.0484728	1.3145	1	96	1	10428	Y57A10C.6
GO:MF	fructose 1,6-bisphosphate 1-phosphatase activity	GO:0042132	0.0484728	1.3145	1	96	1	10428	K07A3.1A.1
GO:MF	alkenylglycerophosphocholine hydrolase activity	GO:0047408	0.0484728	1.3145	1	96	1	10428	M176.4.2
GO:MF	alkenylglycerophosphoethanolamine hydrolase activity	GO:0047409	0.0484728	1.3145	1	96	1	10428	M176.4.2
GO:MF	gamma-butyrobetaine dioxygenase activity	GO:0008336	0.0484728	1.3145	1	96	1	10428	D2089.5
GO:MF	D-lactate dehydrogenase (cytochrome) activity	GO:0004458	0.0484728	1.3145	1	96	1	10428	F32D8.12A.1
GO:MF	malate synthase activity	GO:0004474	0.0484728	1.3145	1	96	1	10428	C05E4.9A.1
GO:MF	D-lactate dehydrogenase activity	GO:0008720	0.0484728	1.3145	1	96	1	10428	F32D8.12A.1
GO:MF	methylmalonyl-CoA epimerase activity	GO:0004493	0.0484728	1.3145	1	96	1	10428	D2030.5
GO:MF	L-3-cyanoalanine synthase activity	GO:0050017	0.0484728	1.3145	1	96	1	10428	K10H10.2.1
GO:MF	elongation factor-2 kinase activity	GO:0004686	0.0484728	1.3145	1	96	1	10428	F42A10.4A
GO:MF	dioxygenase activity	GO:0051213	0.0484728	1.3145	41	96	3	10428	ZK550.6,D2089.5,K07E1.1.2
GO:MF	pyridoxamine-phosphate oxidase activity	GO:0004733	0.0484728	1.3145	1	96	1	10428	F57B9.1.3
GO:MF	steroid hydroxylase activity	GO:0008395	0.0484728	1.3145	40	96	3	10428	T09H2.1,C03G6.15,F14H3.10
GO:MF	amino acid:proton symporter activity	GO:0005280	0.0484728	1.3145	1	96	1	10428	T20G5.6.1
GO:MF	hydroxyacid-oxoacid transhydrogenase activity	GO:0047988	0.0484728	1.3145	1	96	1	10428	Y38F1A.6.1
GO:MF	metal ion binding	GO:0046872	0.04956	1.30487	1698	96	25	10428	K12G11.3,W05G11.6A.1,T13C5.5.1,K09A11.3,T04A8.5,K08F8.1A.2,T09H2.1,ZK637.13,W06D12.3,F08C6.6,F42A10.4A,R151.2A,ZK550.6,W04D2.1A,D2089.5,ZK430.8,C03G6.15,VZK822L.1A.1,T07C4.9B.1,C50C3.2,T04G9.2,Y38F1A.6.1,K11E8.1I.2,F10D2.9,F14H3.10
GO:BP	small molecule metabolic process	GO:0044281	3.99124e-09	8.39889	758	78	28	9319	W05G11.6A.1,Y105C5B.28B,T04A8.5,D2030.5,Y69A2AR.5,T09H2.1,W06D12.3,F28F8.2,F08C6.6,F32D8.12A.1,R151.2A,ZK550.6,C01C10.3,C14F11.1A.1,K07A3.1A.1,F01G10.2,C03G6.15,K01C8.1.2,VZK822L.1A.1,Y57A10C.6,Y38F1A.6.1,K07E1.1.2,F10D2.9,C05E4.9A.1,K10H10.2.1,F57B9.1.3,F14H3.10,B0272.3
GO:BP	organic acid metabolic process	GO:0006082	3.28808e-08	7.48306	455	78	21	9319	W05G11.6A.1,Y105C5B.28B,Y69A2AR.5,T09H2.1,W06D12.3,F28F8.2,F32D8.12A.1,ZK550.6,C14F11.1A.1,F01G10.2,C03G6.15,K01C8.1.2,VZK822L.1A.1,Y57A10C.6,Y38F1A.6.1,K07E1.1.2,F10D2.9,C05E4.9A.1,K10H10.2.1,F14H3.10,B0272.3
GO:BP	oxidation-reduction process	GO:0055114	2.93517e-07	6.53237	645	78	23	9319	K12G11.3,F02H6.5B,K09A11.3,Y69A2AR.5,T09H2.1,W06D12.3,F32D8.12A.1,ZK550.6,D2089.5,ZK430.8,F01G10.2,C03G6.15,VZK822L.1A.1,T02E1.5A.1,Y38F1A.6.1,K07E1.1.2,T25G12.7,F10D2.9,C05E4.9A.1,F57B9.1.3,F14H3.10,C55B7.4A,B0272.3
GO:BP	carboxylic acid metabolic process	GO:0019752	2.93517e-07	6.53237	378	78	18	9319	W05G11.6A.1,Y105C5B.28B,Y69A2AR.5,W06D12.3,F28F8.2,F32D8.12A.1,ZK550.6,C14F11.1A.1,F01G10.2,K01C8.1.2,VZK822L.1A.1,Y57A10C.6,Y38F1A.6.1,K07E1.1.2,F10D2.9,C05E4.9A.1,K10H10.2.1,B0272.3
GO:BP	oxoacid metabolic process	GO:0043436	1.07565e-06	5.96833	416	78	18	9319	W05G11.6A.1,Y105C5B.28B,Y69A2AR.5,W06D12.3,F28F8.2,F32D8.12A.1,ZK550.6,C14F11.1A.1,F01G10.2,K01C8.1.2,VZK822L.1A.1,Y57A10C.6,Y38F1A.6.1,K07E1.1.2,F10D2.9,C05E4.9A.1,K10H10.2.1,B0272.3
GO:BP	monocarboxylic acid metabolic process	GO:0032787	2.52745e-05	4.59732	173	78	11	9319	W05G11.6A.1,W06D12.3,F28F8.2,F32D8.12A.1,ZK550.6,F01G10.2,VZK822L.1A.1,Y57A10C.6,F10D2.9,C05E4.9A.1,B0272.3
GO:BP	fatty acid metabolic process	GO:0006631	9.56912e-05	4.01913	123	78	9	9319	W05G11.6A.1,W06D12.3,F28F8.2,ZK550.6,F01G10.2,VZK822L.1A.1,Y57A10C.6,F10D2.9,B0272.3
GO:BP	organic acid catabolic process	GO:0016054	0.000311655	3.50633	109	78	8	9319	W05G11.6A.1,F32D8.12A.1,ZK550.6,C14F11.1A.1,F01G10.2,K01C8.1.2,Y38F1A.6.1,B0272.3
GO:BP	carboxylic acid catabolic process	GO:0046395	0.000311655	3.50633	109	78	8	9319	W05G11.6A.1,F32D8.12A.1,ZK550.6,C14F11.1A.1,F01G10.2,K01C8.1.2,Y38F1A.6.1,B0272.3
GO:BP	small molecule catabolic process	GO:0044282	0.000315295	3.50128	148	78	9	9319	W05G11.6A.1,F08C6.6,F32D8.12A.1,ZK550.6,C14F11.1A.1,F01G10.2,K01C8.1.2,Y38F1A.6.1,B0272.3
GO:BP	small molecule biosynthetic process	GO:0044283	0.000443773	3.35284	199	78	10	9319	W05G11.6A.1,Y105C5B.28B,W06D12.3,F08C6.6,K07A3.1A.1,VZK822L.1A.1,K07E1.1.2,F10D2.9,K10H10.2.1,F57B9.1.3
GO:BP	unsaturated fatty acid biosynthetic process	GO:0006636	0.00222747	2.65219	8	78	3	9319	W06D12.3,VZK822L.1A.1,F10D2.9
GO:BP	amino-acid betaine metabolic process	GO:0006577	0.00284662	2.54567	9	78	3	9319	W03F9.4A.2,D2089.5,K11D12.4
GO:BP	carnitine metabolic process	GO:0009437	0.00284662	2.54567	9	78	3	9319	W03F9.4A.2,D2089.5,K11D12.4
GO:BP	unsaturated fatty acid metabolic process	GO:0033559	0.00377262	2.42336	10	78	3	9319	W06D12.3,VZK822L.1A.1,F10D2.9
GO:BP	alpha-amino acid metabolic process	GO:1901605	0.00553066	2.25722	130	78	7	9319	Y105C5B.28B,Y69A2AR.5,C14F11.1A.1,K01C8.1.2,Y38F1A.6.1,K07E1.1.2,K10H10.2.1
GO:BP	monocarboxylic acid catabolic process	GO:0072329	0.00599811	2.22199	58	78	5	9319	W05G11.6A.1,F32D8.12A.1,ZK550.6,F01G10.2,B0272.3
GO:BP	lipid metabolic process	GO:0006629	0.00834345	2.07865	485	78	13	9319	W05G11.6A.1,R11G11.14,W06D12.3,F28F8.2,ZK550.6,C01C10.3,ZK617.2,F01G10.2,VZK822L.1A.1,Y57A10C.6,F10D2.9,F09C8.1,B0272.3
GO:BP	long-chain fatty acid biosynthetic process	GO:0042759	0.00918184	2.03707	3	78	2	9319	W06D12.3,VZK822L.1A.1
GO:BP	cellular lipid metabolic process	GO:0044255	0.00918184	2.03707	365	78	11	9319	W05G11.6A.1,W06D12.3,F28F8.2,ZK550.6,C01C10.3,F01G10.2,VZK822L.1A.1,Y57A10C.6,F10D2.9,F09C8.1,B0272.3
GO:BP	glycosyl compound metabolic process	GO:1901657	0.0137119	1.8629	40	78	4	9319	T04A8.5,F08C6.6,R151.2A,Y57A10C.6
GO:BP	carboxylic acid biosynthetic process	GO:0046394	0.0153974	1.81255	116	78	6	9319	Y105C5B.28B,W06D12.3,VZK822L.1A.1,K07E1.1.2,F10D2.9,K10H10.2.1
GO:BP	dicarboxylic acid catabolic process	GO:0043649	0.0153974	1.81255	4	78	2	9319	C14F11.1A.1,Y38F1A.6.1
GO:BP	organic acid biosynthetic process	GO:0016053	0.0153974	1.81255	117	78	6	9319	Y105C5B.28B,W06D12.3,VZK822L.1A.1,K07E1.1.2,F10D2.9,K10H10.2.1
GO:BP	lipid catabolic process	GO:0016042	0.0291569	1.53526	133	78	6	9319	W05G11.6A.1,R11G11.14,ZK550.6,ZK617.2,F01G10.2,B0272.3
GO:BP	fatty acid catabolic process	GO:0009062	0.0304092	1.51699	52	78	4	9319	W05G11.6A.1,ZK550.6,F01G10.2,B0272.3
GO:BP	cellular amino acid metabolic process	GO:0006520	0.0350585	1.45521	192	78	7	9319	Y105C5B.28B,Y69A2AR.5,C14F11.1A.1,K01C8.1.2,Y38F1A.6.1,K07E1.1.2,K10H10.2.1
GO:BP	cuticle development involved in collagen and cuticulin-based cuticle molting cycle	GO:0042338	0.0397634	1.40052	26	78	3	9319	Y41E3.2,ZK430.8,F30B5.1
GO:BP	gamma-aminobutyric acid transport	GO:0015812	0.0410848	1.38632	7	78	2	9319	T20G5.6.1,C49C3.1
GO:BP	long-chain fatty acid metabolic process	GO:0001676	0.0410848	1.38632	7	78	2	9319	W06D12.3,VZK822L.1A.1
GO:BP	aspartate family amino acid metabolic process	GO:0009066	0.0447127	1.34957	28	78	3	9319	C14F11.1A.1,K01C8.1.2,K07E1.1.2
GO:BP	catabolic process	GO:0009056	0.0454468	1.3425	940	78	17	9319	W05G11.6A.1,T28F4.5.1,R11G11.14,T09H2.1,F08C6.6,F32D8.12A.1,Y75B8A.4,ZK550.6,ZK617.2,C14F11.1A.1,F01G10.2,C03G6.15,K01C8.1.2,F57F5.1,Y38F1A.6.1,F14H3.10,B0272.3
GO:BP	response to drug	GO:0042493	0.0468122	1.32964	209	78	7	9319	K08F8.1A.2,T09H2.1,ZK637.13,C03G6.15,T01B11.4,K11G12.5.1,F14H3.10
GO:CC	microbody	GO:0042579	0.000532254	3.27388	67	85	6	11884	B0272.4,T20B3.1,Y69A2AR.5,Y75B8A.4,F01G10.2,Y57A10C.6
GO:CC	peroxisome	GO:0005777	0.000532254	3.27388	67	85	6	11884	B0272.4,T20B3.1,Y69A2AR.5,Y75B8A.4,F01G10.2,Y57A10C.6
GO:CC	cytoplasm	GO:0005737	0.00329452	2.48221	3861	85	45	11884	K12G11.3,W05G11.6A.1,W02D3.7,B0272.4,F02H6.5B,R11G11.14,T20B3.1,K08F8.1A.2,D2030.5,Y69A2AR.5,T20G5.6.1,T09H2.1,ZK637.13,W06D12.3,F28F8.2,W03F9.4A.2,F32D8.12A.1,Y75B8A.4,M176.4.2,R151.2A,C01C10.3,W04D2.1A,D2089.5,C14F11.1A.1,K07A3.1A.1,F01G10.2,C03G6.15,F38E11.2,T01B11.4,VZK822L.1A.1,Y57A10C.6,F58A6.1.1,F57F5.1,Y38F1A.6.1,F21C10.10.1,K07E1.1.2,C53A3.2,K11D12.4,C03C11.2,K11E8.1I.2,F10D2.9,C05E4.9A.…
GO:CC	mitochondrion	GO:0005739	0.00497973	2.30279	642	85	14	11884	F02H6.5B,D2030.5,F28F8.2,W03F9.4A.2,F32D8.12A.1,D2089.5,C14F11.1A.1,T01B11.4,F58A6.1.1,Y38F1A.6.1,F21C10.10.1,K11D12.4,C05E4.9A.1,B0272.3
GO:CC	extracellular region part	GO:0044421	0.00497973	2.30279	349	85	10	11884	F21E9.3,C56A3.2A,C07A4.2,ZC376.3,Y41E3.2,D1037.2,ZK430.8,F57F5.1,JC8.14,F30B5.1
GO:CC	extracellular region	GO:0005576	0.00497973	2.30279	587	85	13	11884	F21E9.3,C56A3.2A,C07A4.2,ZC376.3,Y41E3.2,D1037.2,F46B3.5,ZK430.8,T04G9.2,F57F5.1,ZK1251.2B,JC8.14,F30B5.1
GO:CC	cytoplasmic part	GO:0044444	0.00497973	2.30279	2701	85	34	11884	W05G11.6A.1,W02D3.7,B0272.4,F02H6.5B,R11G11.14,T20B3.1,K08F8.1A.2,D2030.5,Y69A2AR.5,T20G5.6.1,W06D12.3,F28F8.2,W03F9.4A.2,F32D8.12A.1,Y75B8A.4,M176.4.2,C01C10.3,W04D2.1A,D2089.5,C14F11.1A.1,K07A3.1A.1,F01G10.2,T01B11.4,VZK822L.1A.1,Y57A10C.6,F58A6.1.1,F57F5.1,Y38F1A.6.1,F21C10.10.1,K11D12.4,K11E8.1I.2,F10D2.9,C05E4.9A.1,B0272.3
GO:CC	extracellular space	GO:0005615	0.00579268	2.23712	308	85	9	11884	F21E9.3,C56A3.2A,C07A4.2,ZC376.3,Y41E3.2,D1037.2,ZK430.8,F57F5.1,JC8.14
GO:CC	collagen trimer	GO:0005581	0.0221399	1.65483	173	85	6	11884	F11G11.10.1,W05B2.1,C09G5.4,F41F3.4,F38A3.1,F30B5.1
KEGG	Fatty acid metabolism	KEGG:01212	2.59291e-05	4.58621	60	37	8	2682	W06D12.3,F28F8.2,F01G10.2,VZK822L.1A.1,Y57A10C.6,F10D2.9,C55B7.4A,B0272.3
KEGG	Metabolic pathways	KEGG:01100	2.59291e-05	4.58621	838	37	26	2682	K12G11.3,W05G11.6A.1,T13C5.5.1,Y105C5B.28B,F02H6.5B,T04A8.5,T01B11.2A.1,D2030.5,Y69A2AR.5,W06D12.3,F28F8.2,F08C6.6,R151.2A,C14F11.1A.1,K07A3.1A.1,F01G10.2,K01C8.1.2,VZK822L.1A.1,Y57A10C.6,C53A3.2,F10D2.9,C05E4.9A.1,K10H10.2.1,F57B9.1.3,C55B7.4A,B0272.3
KEGG	Carbon metabolism	KEGG:01200	0.00121148	2.91668	107	37	8	2682	D2030.5,R151.2A,C14F11.1A.1,K07A3.1A.1,K01C8.1.2,C53A3.2,C05E4.9A.1,K10H10.2.1
KEGG	Biosynthesis of unsaturated fatty acids	KEGG:01040	0.00234931	2.62906	22	37	4	2682	W06D12.3,VZK822L.1A.1,Y57A10C.6,F10D2.9
KEGG	Peroxisome	KEGG:04146	0.00364889	2.43784	72	37	6	2682	T20B3.1,Y69A2AR.5,F28F8.2,ZK550.6,Y57A10C.6,F58A6.1.1
KEGG	Fatty acid degradation	KEGG:00071	0.00386943	2.41235	49	37	5	2682	K12G11.3,F28F8.2,F01G10.2,C55B7.4A,B0272.3
KEGG	Glyoxylate and dicarboxylate metabolism	KEGG:00630	0.00845117	2.07308	35	37	4	2682	Y105C5B.28B,D2030.5,C53A3.2,C05E4.9A.1
KEGG	Biosynthesis of amino acids	KEGG:01230	0.0149257	1.82607	70	37	5	2682	Y105C5B.28B,R151.2A,C14F11.1A.1,K01C8.1.2,K10H10.2.1
KEGG	Longevity regulating pathway - worm	KEGG:04212	0.023842	1.62266	80	37	5	2682	W06D12.3,F38E11.2,VZK822L.1A.1,ZK1251.2B,F10D2.9
KEGG	Valine, leucine and isoleucine degradation	KEGG:00280	0.0241151	1.61771	51	37	4	2682	D2030.5,F01G10.2,C55B7.4A,B0272.3
KEGG	Alanine, aspartate and glutamate metabolism	KEGG:00250	0.0313706	1.50348	29	37	3	2682	Y105C5B.28B,T04A8.5,C14F11.1A.1
KEGG	Sulfur metabolism	KEGG:00920	0.0431007	1.36552	12	37	2	2682	F02H6.5B,K10H10.2.1
KEGG	Nitrogen metabolism	KEGG:00910	0.0431007	1.36552	12	37	2	2682	T13C5.5.1,Y105C5B.28B
KEGG	D-Arginine and D-ornithine metabolism	KEGG:00472	0.0492703	1.30742	1	37	1	2682	Y69A2AR.5
TF	Factor: elt-3; motif: TCTTATCA; match class: 0	TF:M07154_0	4.14169e-07	6.38282	2233	119	38	18420	K12G11.3,F21E9.3,C08B6.1A,C56A3.2A,Y105C5B.28B,B0272.4,T04A8.5,ZC376.3,T01B11.2A.1,K08F8.1A.2,D2030.5,Y69A2AR.5,T09H2.1,W03F9.4A.2,F08C6.6,M05D6.6.1,Y75B8A.4,M176.4.2,R151.2A,ZK550.6,F01G10.2,C03G6.15,K01C8.1.2,F38A3.1,T02E1.5A.1,T07C4.9B.1,H05L03.3.1,F08B12.4A,F57F5.1,ZK1251.2B,F35E2.5,JC8.14,F38A3.2,F09C8.1,K10H10.2.1,F57B9.1.3,F14H3.10,C55B7.4A
TF	Factor: elt-3; motif: TCTTATCA	TF:M07154	4.14169e-07	6.38282	2233	119	38	18420	K12G11.3,F21E9.3,C08B6.1A,C56A3.2A,Y105C5B.28B,B0272.4,T04A8.5,ZC376.3,T01B11.2A.1,K08F8.1A.2,D2030.5,Y69A2AR.5,T09H2.1,W03F9.4A.2,F08C6.6,M05D6.6.1,Y75B8A.4,M176.4.2,R151.2A,ZK550.6,F01G10.2,C03G6.15,K01C8.1.2,F38A3.1,T02E1.5A.1,T07C4.9B.1,H05L03.3.1,F08B12.4A,F57F5.1,ZK1251.2B,F35E2.5,JC8.14,F38A3.2,F09C8.1,K10H10.2.1,F57B9.1.3,F14H3.10,C55B7.4A
